# Supplementary material for: RUNX2 tandem repeats and the evolution of facial length in placental mammals
Source: BMC Evol Biol. 2012 Jun 28;12:103. doi: 10.1186/1471-2148-12-103 (PMC3438065; doi:10.1186/1471-2148-12-103)
Supplement: Additional file 2 — Source and specimens IDs for skulls measured for each species. [file 1471-2148-12-103-S2.xls]

## Sheet: Additional File 2
Additional File 2. Source and specimen IDs for skulls measured for each species.
	Species	Specimens examined
	Amblysomus hottentotus	UMZC: field ID SL27; Asher: nfc2
	Bos taurus	UMZC: H28902
	Bradypus tridactylus	YPM: 4169
	Cabassous sp.	AAC: 060
	Callithrix jacchus	USNM: 518556, 399037, 518554, 397241
	Canis familiaris	UMZC: K3007, k3008 1, k3030 1, k3031
	Cavia porcellus	UMZC: E3716
	Chaetophractus villosus	Hautier: Argentina65
	Chlamyphorus truncatus	AAC: 027, 002
	Choloepus didactylus	YPM: 352
	Choloepus hoffmanni	YPM: 282
	Cyclopes didactylus	UMZC: E621; YPM: 350
	Dasypus novemcinctus	Hautier: B, A
	Echinops telfairi	Asher: Et 93-58
	Equus caballus	UMZC: H9171
	Erinaceus europaeus	YPM: 3264, 6737
	Felis catus	UMZC: K6439, k6427, k6437, k6435
	Gorilla gorilla	UMZC:E7126I; LCHES: G16; USNM: 176209, 252577
	Hemicentetes semispinosus	UMZC: E5445 A
	Homo sapiens	UMZC: E7001F, E7001A; LCHES: AF15.0.12, AF15.011, AF15.0.9, AF15.0.3; YPM: ANT PA 00070
	Loxodonta africana	UMZC: H4451
	Macaca mulatta	USNM: 353186, 173813, 399285, 173814
	Meles meles	UMZC: K1723, K1724
	Microcebus murinis	LCHES: uncat, USNM: 317964, 328789
	Microgale dobsoni	UMZC: E5458 B
	Mus musculus	UMZC: E2195
	Mustela erminea	UMZC: K2522, K2525 1
	Myotis lucifugus	YPM: 4549, 4548
	Myrmecophaga tridactyla	UMZC: E563
	Nomascus leucogenys	USNM: 240290, 240491
	Ochotona princeps	YPM: 4402, 1953, 14168, 14171, 14172
	Otolemur garnettii	USNM: 397672, 397662, 397617, 397725
	Pan troglodytes	USNM: 176228, 174704, 174701, 220062
	Papio hamadryas	UMZC: E7543B; YPM: 7612
	Pongo pygmaeus	UMZC: E7107G, E7107D; USNM: 142198, 142170
	Priodontes maximus	YPM: 2743
	Pteropus vampyrus	YPM: 4213
	Rattus norvegicus	UMZC: uncat
	Setifer setosus	UMZC: 2011.2.2, 2011.2.3, 2011.2.4
	Spermophilus tridecemlineatus	YPM: 2021, 1313
	Sus scrofa	UMZC: H12271-2
	Tamandua tetradactyla	YPM: 347
	Tenrec ecaudatus	UMZC: E5431 I; YPM: 1186
	Tursiops truncatus	UMZC: C140G
	Zaedyus pichiy	AAC: 009, 033, 034, 073;
	AAC = personal collection, Dr. Alfredo A Carlini, Museo de La Plata, Argentina
	Asher = personal collection, Dr. Robert Asher, Dept Zoology, Univ Cambridge
	Hautier = personal collection, Dr. Lionel Hautier, Dept Zoology, Univ Cambridge
	LCHES = Duckworth Collection at the Leverhulme Center for Evolutionary Studies, Cambridge
	USNM = US Natural History Museum, Smithsonian
	YPM = Yale Peabody Museum
	UMZC = Cambridge University Museum of Zoology
