# Supplementary material for: RUNX2 tandem repeats and the evolution of facial length in placental mammals
Source: BMC Evol Biol. 2012 Jun 28;12:103. doi: 10.1186/1471-2148-12-103 (PMC3438065; doi:10.1186/1471-2148-12-103)
Supplement: Additional file 3 — Skull measurements for each species (in cm). [file 1471-2148-12-103-S3.xlsx]

## Sheet: Supplementary  file 3
Additional File 3. Skull measurements for each species (in cm).
	Order	Species	Common Name	Oc-Pat*	CBL*	Nose*	Nose/Oc-Pat	Nose/CBL	Face*	Face/Oc-Pat	Face/CBL
Euarchontoglires
	Primates	Callithrix jacchus	Common marmoset	21.3	34.8	3.8	0.178404	0.109195	8.8	0.413146	0.252874
		Gorilla gorilla	Western gorilla	94.1	193.6	31.3	0.332625	0.161674	91.9	0.976621	0.47469
		Homo sapiens	Human	54.2	103.5	13.9	0.256458	0.1343	47.9	0.883764	0.462802
		Macaca mulatta	Rhesus macaque	45.1	95.9	16.7	0.370288	0.17414	44.7	0.991131	0.466111
		Microcebus murinus	Gray mouse lemur	16.6	30.1	9.1	0.548193	0.302326	10.6	0.638554	0.352159
		Nomascus leucogenys	White-cheeked gibbon	44.3	83.4	9.5	0.214447	0.113909	25.6	0.577878	0.306954
		Otolemur garnettii	Small-eared galago	33.8	61.5	15.2	0.449704	0.247154	19.2	0.568047	0.312195
		Pan troglodytes	Chimpanzee	68.8	141.5	16.4	0.238372	0.115901	67.1	0.975291	0.474205
		Papio hamadryas	Hamadryas baboon	54.1	135.4	45.9	0.848429	0.338996	84.7	1.56562	0.625554
		Pongo abelii	Sumatran orangutan	91.6	171.8	17.1	0.186681	0.0995343	81.3	0.887555	0.473225
	Rodentia	Cavia porcellus	Guinea-pig	28.1	59.4	23.1	0.822064	0.388889	28.5	1.01423	0.479798
		Mus musculus	House mouse	10.6	23.6	8	0.754717	0.338983	8.6	0.811321	0.364407
		Rattus norvegicus	Brown rat	18	43.1	14.8	0.822222	0.343387	17.5	0.972222	0.406032
		Spermophilus tridecemlineatus	Thirteen-lined ground squirrel	11.755	29.355	13.88	1.18077	0.472833	12.22	1.03956	0.416283
	Lagomorpha	Ochotona princeps	American pika	32.068	38.76	15.172	0.47312	0.391434	15.366	0.479169	0.39644
Laurasiatheria
	Cetartiodactyla	Bos taurus	Cow	175	408	180	1.02857	0.441176	253	1.44571	0.620098
		Sus scrofa	Pig	110	354	225	2.04545	0.635593	265	2.40909	0.748588
		Tursiops truncatus	Bottlenose dolphin	160	463	290	1.8125	0.62635	300	1.875	0.647948
	Perissodactyla	Equus caballus	Horse	240	485	160	0.666667	0.329897	310	1.29167	0.639175
	Carnivora	Canis familiaris	Dog (Breed: huskey)	78.3	170.1	58.925	0.752554	0.346414	81.7	1.04342	0.480306
		Felis catus	Cat	46.475	79.975	15.7	0.337816	0.196311	23.1	0.497041	0.28884
		Meles meles	Badger	51.9	117.2	30.4	0.585742	0.259386	45	0.867052	0.383959
	Chiroptera	Myotis lucifugus	Microbat / Little brown bat	5.775	11.985	4.06	0.70303	0.338757	5.715	0.98961	0.476846
		Pteropus vampyrus	Megabat / Large flying fox	29.17	64.54	20.86	0.715118	0.32321	25.85	0.886184	0.400527
	Erinaceomorpha	Erinaceus europaeus	European hedgehog	23.99	54.78	16.545	0.689662	0.302026	20.3	0.846186	0.370573
Afrotheria
	Proboscidea	Loxodonta africana	African bush elephant	280	800	260	0.928571	0.325	400	1.42857	0.5
	Tenrecomorpha	Hemicentetes semispinosus	Streaked tenrec	18.5	38.4	19.6	1.05946	0.510417	16.6	0.897297	0.432292
		Microgale dobsoni	Dobson's shrew tenrec	15.4	29.8	11.1	0.720779	0.372483	12.5	0.811688	0.419463
		Tenrec ecaudatus	Tailless tenrec	34.07	83.595	34.4	1.00969	0.411508	45.825	1.34502	0.548179
Xenarthra
	Pilosa	Bradypus tridactylus	Pale-throated three-toed sloth	41.42	66.76	16.04	0.387253	0.240264	16.89	0.407774	0.252996
		Choloepus didactylus	Linnaeus's two-toed sloth	65.08	115.65	35.02	0.538107	0.30281	38.22	0.587277	0.33048
		Choloepus hoffmanni	Hoffman's two-toed sloth	57.05	106.95	31.66	0.554952	0.296026	35.33	0.619281	0.330341
		Cyclopes didactylus	Silky anteater	27.185	49.935	16.875	0.620747	0.337939	16.855	0.620011	0.337539
		Myrmecophaga tridactyla	Giant anteater	35	394	261	7.45714	0.662437	255	7.28571	0.647208
		Tamandua tetradactyla	Southern tamandua	74.96	119.21	73.5	0.980523	0.616559	73.13	0.975587	0.613455
	Cingulata	Cabassous unicinctus	Southern naked-tailed armadillo	23.6	63.1	20.4	0.864407	0.323296	31.8	1.34746	0.503962
		Chaetophractus villosus	Large hairy armadillo	31	81.6	45.5	1.46774	0.557598	44.8	1.44516	0.54902
		Chlamyphorus truncatus	Pink fairy armadillo	12.95	33.15	8.05	0.621622	0.242836	18.85	1.4556	0.568627
		Dasypus novemcinctus	Nine-banded armadillo	22.6	81.45	57.7	2.5531	0.70841	52.6	2.32743	0.645795
		Priodontes maximus	Giant armadillo	56.74	177.17	111.36	1.96264	0.628549	100.83	1.77705	0.569114
		Zaedyus pichiy	Dwarf armadillo	22.525	55.5	16.2625	0.721976	0.293018	30.075	1.33518	0.541892
* See Figure 1 for measurement details
